# Supplementary material for: Application of Ligilactobacillus salivarius CECT5713 to Achieve Term Pregnancies in Women with Repetitive Abortion or Infertility of Unknown Origin by Microbiological and Immunological Modulation of the Vaginal Ecosystem
Source: Nutrients. 2021 Jan 6;13(1):162. doi: 10.3390/nu13010162 (PMC7825435; doi:10.3390/nu13010162)
Supplement: Supplementary file 1 [file nutrients-13-00162-s001.zip]

Archive with 7 entries (7 files):
- Supplementary Figure S1 (2).pptx
- Supplementary Figure S2 (1).pptx
- Supplementary Figure S3 (1).pptx
- Supplementary Table 1 (1).docx
- Supplementary Table 2 (1).docx
- Supplementary Table 3 (1).docx
- Supplementary Table 4 (1).docx
